# Supplementary material for: An Integrated Model of Transcription Factor Diffusion Shows the Importance of Intersegmental Transfer and Quaternary Protein Structure for Target Site Finding
Source: PLoS One. 2014 Oct 21;9(10):e108575. doi: 10.1371/journal.pone.0108575 (PMC4204827; doi:10.1371/journal.pone.0108575)
Supplement: Code S1 — Archive of Smoldyn configuration files, Matlab scripts and Python code for simulations and data analysis. See enclosed README file for details. (ZIP) [file pone.0108575.s004.zip]

Archive with 8,453 entries (8,106 files):
- Code S1/
- Code S1/.DS_Store
- __MACOSX/
- __MACOSX/Code S1/
- __MACOSX/Code S1/._.DS_Store
- Code S1/MatlabFiles/
- Code S1/MatlabFiles/.DS_Store
- __MACOSX/Code S1/MatlabFiles/
- __MACOSX/Code S1/MatlabFiles/._.DS_Store
- Code S1/MatlabFiles/fig2A.m
- __MACOSX/Code S1/MatlabFiles/._fig2A.m
- Code S1/MatlabFiles/fig3B.m
- __MACOSX/Code S1/MatlabFiles/._fig3B.m
- Code S1/MatlabFiles/fig3C.m
- __MACOSX/Code S1/MatlabFiles/._fig3C.m
- Code S1/MatlabFiles/fig3D.m
- __MACOSX/Code S1/MatlabFiles/._fig3D.m
- Code S1/MatlabFiles/fig4.m
- __MACOSX/Code S1/MatlabFiles/._fig4.m
- Code S1/MatlabFiles/fig5A.m
- __MACOSX/Code S1/MatlabFiles/._fig5A.m
- Code S1/MatlabFiles/fig5C.m
- __MACOSX/Code S1/MatlabFiles/._fig5C.m
- Code S1/MatlabFiles/fig5D.m
- __MACOSX/Code S1/MatlabFiles/._fig5D.m
- Code S1/MatlabFiles/fig6.m
- __MACOSX/Code S1/MatlabFiles/._fig6.m
- Code S1/MatlabFiles/figS1.m
- __MACOSX/Code S1/MatlabFiles/._figS1.m
- Code S1/MatlabFiles/figS2.m
- __MACOSX/Code S1/MatlabFiles/._figS2.m
- Code S1/PythonFiles/
- Code S1/PythonFiles/fig6.py
- __MACOSX/Code S1/PythonFiles/
- __MACOSX/Code S1/PythonFiles/._fig6.py
- Code S1/README.rtf
- Code S1/SmoldynFiles/
- Code S1/SmoldynFiles/.DS_Store
- __MACOSX/Code S1/SmoldynFiles/
- __MACOSX/Code S1/SmoldynFiles/._.DS_Store
- Code S1/SmoldynFiles/Fig2A/
- Code S1/SmoldynFiles/Fig2A/.DS_Store
- __MACOSX/Code S1/SmoldynFiles/Fig2A/
- __MACOSX/Code S1/SmoldynFiles/Fig2A/._.DS_Store
- Code S1/SmoldynFiles/Fig2A/positions.txt
- __MACOSX/Code S1/SmoldynFiles/Fig2A/._positions.txt
- Code S1/SmoldynFiles/Fig2A/reactions.txt
- __MACOSX/Code S1/SmoldynFiles/Fig2A/._reactions.txt
- Code S1/SmoldynFiles/Fig2A/sld0.txt
- __MACOSX/Code S1/SmoldynFiles/Fig2A/._sld0.txt
- Code S1/SmoldynFiles/Fig3BC/
- Code S1/SmoldynFiles/Fig3BC/.DS_Store
- __MACOSX/Code S1/SmoldynFiles/Fig3BC/
- __MACOSX/Code S1/SmoldynFiles/Fig3BC/._.DS_Store
- Code S1/SmoldynFiles/Fig3BC/eight/
- Code S1/SmoldynFiles/Fig3BC/eight/diffusion.txt
- __MACOSX/Code S1/SmoldynFiles/Fig3BC/eight/
- __MACOSX/Code S1/SmoldynFiles/Fig3BC/eight/._diffusion.txt
- Code S1/SmoldynFiles/Fig3BC/eight/factors.txt
- __MACOSX/Code S1/SmoldynFiles/Fig3BC/eight/._factors.txt
- Code S1/SmoldynFiles/Fig3BC/eight/reactions.txt
- __MACOSX/Code S1/SmoldynFiles/Fig3BC/eight/._reactions.txt
- Code S1/SmoldynFiles/Fig3BC/eight/scaffolds2.txt
- __MACOSX/Code S1/SmoldynFiles/Fig3BC/eight/._scaffolds2.txt
- Code S1/SmoldynFiles/Fig3BC/eight/sld0.txt
- __MACOSX/Code S1/SmoldynFiles/Fig3BC/eight/._sld0.txt
- Code S1/SmoldynFiles/Fig3BC/eight/time.txt
- __MACOSX/Code S1/SmoldynFiles/Fig3BC/eight/._time.txt
- __MACOSX/Code S1/SmoldynFiles/Fig3BC/._eight
- Code S1/SmoldynFiles/Fig3BC/fifteen/
- Code S1/SmoldynFiles/Fig3BC/fifteen/.DS_Store
- __MACOSX/Code S1/SmoldynFiles/Fig3BC/fifteen/
- __MACOSX/Code S1/SmoldynFiles/Fig3BC/fifteen/._.DS_Store
- Code S1/SmoldynFiles/Fig3BC/fifteen/diffusion.txt
- __MACOSX/Code S1/SmoldynFiles/Fig3BC/fifteen/._diffusion.txt
- Code S1/SmoldynFiles/Fig3BC/fifteen/factors.txt
- __MACOSX/Code S1/SmoldynFiles/Fig3BC/fifteen/._factors.txt
- Code S1/SmoldynFiles/Fig3BC/fifteen/reactions.txt
- __MACOSX/Code S1/SmoldynFiles/Fig3BC/fifteen/._reactions.txt
- Code S1/SmoldynFiles/Fig3BC/fifteen/scaffolds2.txt
- __MACOSX/Code S1/SmoldynFiles/Fig3BC/fifteen/._scaffolds2.txt
- Code S1/SmoldynFiles/Fig3BC/fifteen/sld0.txt
- __MACOSX/Code S1/SmoldynFiles/Fig3BC/fifteen/._sld0.txt
- Code S1/SmoldynFiles/Fig3BC/fifteen/time.txt
- __MACOSX/Code S1/SmoldynFiles/Fig3BC/fifteen/._time.txt
- __MACOSX/Code S1/SmoldynFiles/Fig3BC/._fifteen
- Code S1/SmoldynFiles/Fig3BC/five/
- Code S1/SmoldynFiles/Fig3BC/five/.DS_Store
- __MACOSX/Code S1/SmoldynFiles/Fig3BC/five/
- __MACOSX/Code S1/SmoldynFiles/Fig3BC/five/._.DS_Store
- Code S1/SmoldynFiles/Fig3BC/five/diffusion.txt
- __MACOSX/Code S1/SmoldynFiles/Fig3BC/five/._diffusion.txt
- Code S1/SmoldynFiles/Fig3BC/five/factors.txt
- __MACOSX/Code S1/SmoldynFiles/Fig3BC/five/._factors.txt
- Code S1/SmoldynFiles/Fig3BC/five/reactions.txt
- __MACOSX/Code S1/SmoldynFiles/Fig3BC/five/._reactions.txt
- Code S1/SmoldynFiles/Fig3BC/five/scaffolds2.txt
- __MACOSX/Code S1/SmoldynFiles/Fig3BC/five/._scaffolds2.txt
- Code S1/SmoldynFiles/Fig3BC/five/sld0.txt
- __MACOSX/Code S1/SmoldynFiles/Fig3BC/five/._sld0.txt
- Code S1/SmoldynFiles/Fig3BC/five/time.txt
- __MACOSX/Code S1/SmoldynFiles/Fig3BC/five/._time.txt
- __MACOSX/Code S1/SmoldynFiles/Fig3BC/._five
- Code S1/SmoldynFiles/Fig3BC/four/
- Code S1/SmoldynFiles/Fig3BC/four/.DS_Store
- __MACOSX/Code S1/SmoldynFiles/Fig3BC/four/
- __MACOSX/Code S1/SmoldynFiles/Fig3BC/four/._.DS_Store
- Code S1/SmoldynFiles/Fig3BC/four/diffusion.txt
- __MACOSX/Code S1/SmoldynFiles/Fig3BC/four/._diffusion.txt
- Code S1/SmoldynFiles/Fig3BC/four/factors.txt
- __MACOSX/Code S1/SmoldynFiles/Fig3BC/four/._factors.txt
- Code S1/SmoldynFiles/Fig3BC/four/reactions.txt
- __MACOSX/Code S1/SmoldynFiles/Fig3BC/four/._reactions.txt
- Code S1/SmoldynFiles/Fig3BC/four/scaffolds2.txt
- __MACOSX/Code S1/SmoldynFiles/Fig3BC/four/._scaffolds2.txt
- Code S1/SmoldynFiles/Fig3BC/four/sld0.txt
- __MACOSX/Code S1/SmoldynFiles/Fig3BC/four/._sld0.txt
- Code S1/SmoldynFiles/Fig3BC/four/time.txt
- __MACOSX/Code S1/SmoldynFiles/Fig3BC/four/._time.txt
- __MACOSX/Code S1/SmoldynFiles/Fig3BC/._four
- Code S1/SmoldynFiles/Fig3BC/fourty/
- Code S1/SmoldynFiles/Fig3BC/fourty/.DS_Store
- __MACOSX/Code S1/SmoldynFiles/Fig3BC/fourty/
- __MACOSX/Code S1/SmoldynFiles/Fig3BC/fourty/._.DS_Store
- Code S1/SmoldynFiles/Fig3BC/fourty/diffusion.txt
- __MACOSX/Code S1/SmoldynFiles/Fig3BC/fourty/._diffusion.txt
- Code S1/SmoldynFiles/Fig3BC/fourty/factors.txt
- __MACOSX/Code S1/SmoldynFiles/Fig3BC/fourty/._factors.txt
- Code S1/SmoldynFiles/Fig3BC/fourty/reactions.txt
- __MACOSX/Code S1/SmoldynFiles/Fig3BC/fourty/._reactions.txt
- Code S1/SmoldynFiles/Fig3BC/fourty/scaffolds2.txt
- __MACOSX/Code S1/SmoldynFiles/Fig3BC/fourty/._scaffolds2.txt
- Code S1/SmoldynFiles/Fig3BC/fourty/sld0.txt
- __MACOSX/Code S1/SmoldynFiles/Fig3BC/fourty/._sld0.txt
- Code S1/SmoldynFiles/Fig3BC/fourty/time.txt
- __MACOSX/Code S1/SmoldynFiles/Fig3BC/fourty/._time.txt
- __MACOSX/Code S1/SmoldynFiles/Fig3BC/._fourty
- Code S1/SmoldynFiles/Fig3BC/one/
- Code S1/SmoldynFiles/Fig3BC/one/.DS_Store
- __MACOSX/Code S1/SmoldynFiles/Fig3BC/one/
- __MACOSX/Code S1/SmoldynFiles/Fig3BC/one/._.DS_Store
- Code S1/SmoldynFiles/Fig3BC/one/diffusion.txt
- __MACOSX/Code S1/SmoldynFiles/Fig3BC/one/._diffusion.txt
- Code S1/SmoldynFiles/Fig3BC/one/factors.txt
- __MACOSX/Code S1/SmoldynFiles/Fig3BC/one/._factors.txt
- Code S1/SmoldynFiles/Fig3BC/one/reactions.txt
- __MACOSX/Code S1/SmoldynFiles/Fig3BC/one/._reactions.txt
- Code S1/SmoldynFiles/Fig3BC/one/scaffolds2.txt
- __MACOSX/Code S1/SmoldynFiles/Fig3BC/one/._scaffolds2.txt
- Code S1/SmoldynFiles/Fig3BC/one/sld0.txt
- __MACOSX/Code S1/SmoldynFiles/Fig3BC/one/._sld0.txt
- Code S1/SmoldynFiles/Fig3BC/one/time.txt
- __MACOSX/Code S1/SmoldynFiles/Fig3BC/one/._time.txt
- __MACOSX/Code S1/SmoldynFiles/Fig3BC/._one
- Code S1/SmoldynFiles/Fig3BC/pointfive/
- Code S1/SmoldynFiles/Fig3BC/pointfive/diffusion.txt
- __MACOSX/Code S1/SmoldynFiles/Fig3BC/pointfive/
- __MACOSX/Code S1/SmoldynFiles/Fig3BC/pointfive/._diffusion.txt
- Code S1/SmoldynFiles/Fig3BC/pointfive/factors.txt
- __MACOSX/Code S1/SmoldynFiles/Fig3BC/pointfive/._factors.txt
- Code S1/SmoldynFiles/Fig3BC/pointfive/reactions.txt
- __MACOSX/Code S1/SmoldynFiles/Fig3BC/pointfive/._reactions.txt
- Code S1/SmoldynFiles/Fig3BC/pointfive/scaffolds2.txt
- __MACOSX/Code S1/SmoldynFiles/Fig3BC/pointfive/._scaffolds2.txt
- Code S1/SmoldynFiles/Fig3BC/pointfive/sld0.txt
- __MACOSX/Code S1/SmoldynFiles/Fig3BC/pointfive/._sld0.txt
- Code S1/SmoldynFiles/Fig3BC/pointfive/time.txt
- __MACOSX/Code S1/SmoldynFiles/Fig3BC/pointfive/._time.txt
- __MACOSX/Code S1/SmoldynFiles/Fig3BC/._pointfive
- Code S1/SmoldynFiles/Fig3BC/pointtwofive/
- Code S1/SmoldynFiles/Fig3BC/pointtwofive/diffusion.txt
- __MACOSX/Code S1/SmoldynFiles/Fig3BC/pointtwofive/
- __MACOSX/Code S1/SmoldynFiles/Fig3BC/pointtwofive/._diffusion.txt
- Code S1/SmoldynFiles/Fig3BC/pointtwofive/factors.txt
- __MACOSX/Code S1/SmoldynFiles/Fig3BC/pointtwofive/._factors.txt
- Code S1/SmoldynFiles/Fig3BC/pointtwofive/reactions.txt
- __MACOSX/Code S1/SmoldynFiles/Fig3BC/pointtwofive/._reactions.txt
- Code S1/SmoldynFiles/Fig3BC/pointtwofive/scaffolds2.txt
- __MACOSX/Code S1/SmoldynFiles/Fig3BC/pointtwofive/._scaffolds2.txt
- Code S1/SmoldynFiles/Fig3BC/pointtwofive/sld0.txt
- __MACOSX/Code S1/SmoldynFiles/Fig3BC/pointtwofive/._sld0.txt
- Code S1/SmoldynFiles/Fig3BC/pointtwofive/time.txt
- __MACOSX/Code S1/SmoldynFiles/Fig3BC/pointtwofive/._time.txt
- __MACOSX/Code S1/SmoldynFiles/Fig3BC/._pointtwofive
- Code S1/SmoldynFiles/Fig3BC/seven/
- Code S1/SmoldynFiles/Fig3BC/seven/diffusion.txt
- __MACOSX/Code S1/SmoldynFiles/Fig3BC/seven/
- __MACOSX/Code S1/SmoldynFiles/Fig3BC/seven/._diffusion.txt
- Code S1/SmoldynFiles/Fig3BC/seven/factors.txt
- __MACOSX/Code S1/SmoldynFiles/Fig3BC/seven/._factors.txt
- Code S1/SmoldynFiles/Fig3BC/seven/reactions.txt
- __MACOSX/Code S1/SmoldynFiles/Fig3BC/seven/._reactions.txt
- Code S1/SmoldynFiles/Fig3BC/seven/scaffolds2.txt
- __MACOSX/Code S1/SmoldynFiles/Fig3BC/seven/._scaffolds2.txt
- Code S1/SmoldynFiles/Fig3BC/seven/sld0.txt
- __MACOSX/Code S1/SmoldynFiles/Fig3BC/seven/._sld0.txt
- Code S1/SmoldynFiles/Fig3BC/seven/time.txt
- __MACOSX/Code S1/SmoldynFiles/Fig3BC/seven/._time.txt
- __MACOSX/Code S1/SmoldynFiles/Fig3BC/._seven
- Code S1/SmoldynFiles/Fig3BC/six/
- Code S1/SmoldynFiles/Fig3BC/six/diffusion.txt
- __MACOSX/Code S1/SmoldynFiles/Fig3BC/six/
- __MACOSX/Code S1/SmoldynFiles/Fig3BC/six/._diffusion.txt
- Code S1/SmoldynFiles/Fig3BC/six/factors.txt
- __MACOSX/Code S1/SmoldynFiles/Fig3BC/six/._factors.txt
- Code S1/SmoldynFiles/Fig3BC/six/reactions.txt
- __MACOSX/Code S1/SmoldynFiles/Fig3BC/six/._reactions.txt
- Code S1/SmoldynFiles/Fig3BC/six/scaffolds2.txt
- __MACOSX/Code S1/SmoldynFiles/Fig3BC/six/._scaffolds2.txt
- Code S1/SmoldynFiles/Fig3BC/six/sld0.txt
- __MACOSX/Code S1/SmoldynFiles/Fig3BC/six/._sld0.txt
- Code S1/SmoldynFiles/Fig3BC/six/time.txt
- __MACOSX/Code S1/SmoldynFiles/Fig3BC/six/._time.txt
- __MACOSX/Code S1/SmoldynFiles/Fig3BC/._six
- Code S1/SmoldynFiles/Fig3BC/ten/
- Code S1/SmoldynFiles/Fig3BC/ten/diffusion.txt
- __MACOSX/Code S1/SmoldynFiles/Fig3BC/ten/
- __MACOSX/Code S1/SmoldynFiles/Fig3BC/ten/._diffusion.txt
- Code S1/SmoldynFiles/Fig3BC/ten/factors.txt
- __MACOSX/Code S1/SmoldynFiles/Fig3BC/ten/._factors.txt
- Code S1/SmoldynFiles/Fig3BC/ten/reactions.txt
- __MACOSX/Code S1/SmoldynFiles/Fig3BC/ten/._reactions.txt
- Code S1/SmoldynFiles/Fig3BC/ten/scaffolds2.txt
- __MACOSX/Code S1/SmoldynFiles/Fig3BC/ten/._scaffolds2.txt
- Code S1/SmoldynFiles/Fig3BC/ten/sld0.txt
- __MACOSX/Code S1/SmoldynFiles/Fig3BC/ten/._sld0.txt
- Code S1/SmoldynFiles/Fig3BC/ten/time.txt
- __MACOSX/Code S1/SmoldynFiles/Fig3BC/ten/._time.txt
- __MACOSX/Code S1/SmoldynFiles/Fig3BC/._ten
- Code S1/SmoldynFiles/Fig3BC/three/
- Code S1/SmoldynFiles/Fig3BC/three/diffusion.txt
- __MACOSX/Code S1/SmoldynFiles/Fig3BC/three/
- __MACOSX/Code S1/SmoldynFiles/Fig3BC/three/._diffusion.txt
- Code S1/SmoldynFiles/Fig3BC/three/factors.txt
- __MACOSX/Code S1/SmoldynFiles/Fig3BC/three/._factors.txt
- Code S1/SmoldynFiles/Fig3BC/three/reactions.txt
- __MACOSX/Code S1/SmoldynFiles/Fig3BC/three/._reactions.txt
- Code S1/SmoldynFiles/Fig3BC/three/scaffolds2.txt
- __MACOSX/Code S1/SmoldynFiles/Fig3BC/three/._scaffolds2.txt
- Code S1/SmoldynFiles/Fig3BC/three/sld0.txt
- __MACOSX/Code S1/SmoldynFiles/Fig3BC/three/._sld0.txt
- Code S1/SmoldynFiles/Fig3BC/three/time.txt
- __MACOSX/Code S1/SmoldynFiles/Fig3BC/three/._time.txt
- __MACOSX/Code S1/SmoldynFiles/Fig3BC/._three
- Code S1/SmoldynFiles/Fig3BC/twenty/
- Code S1/SmoldynFiles/Fig3BC/twenty/diffusion.txt
- __MACOSX/Code S1/SmoldynFiles/Fig3BC/twenty/
- __MACOSX/Code S1/SmoldynFiles/Fig3BC/twenty/._diffusion.txt
- Code S1/SmoldynFiles/Fig3BC/twenty/factors.txt
- __MACOSX/Code S1/SmoldynFiles/Fig3BC/twenty/._factors.txt
- Code S1/SmoldynFiles/Fig3BC/twenty/reactions.txt
- __MACOSX/Code S1/SmoldynFiles/Fig3BC/twenty/._reactions.txt
- Code S1/SmoldynFiles/Fig3BC/twenty/scaffolds2.txt
- __MACOSX/Code S1/SmoldynFiles/Fig3BC/twenty/._scaffolds2.txt
- Code S1/SmoldynFiles/Fig3BC/twenty/sld0.txt
- __MACOSX/Code S1/SmoldynFiles/Fig3BC/twenty/._sld0.txt
- Code S1/SmoldynFiles/Fig3BC/twenty/time.txt
- __MACOSX/Code S1/SmoldynFiles/Fig3BC/twenty/._time.txt
- __MACOSX/Code S1/SmoldynFiles/Fig3BC/._twenty
- Code S1/SmoldynFiles/Fig3BC/twentysix/
- Code S1/SmoldynFiles/Fig3BC/twentysix/diffusion.txt
- __MACOSX/Code S1/SmoldynFiles/Fig3BC/twentysix/
- __MACOSX/Code S1/SmoldynFiles/Fig3BC/twentysix/._diffusion.txt
- Code S1/SmoldynFiles/Fig3BC/twentysix/factors.txt
- __MACOSX/Code S1/SmoldynFiles/Fig3BC/twentysix/._factors.txt
- Code S1/SmoldynFiles/Fig3BC/twentysix/reactions.txt
- __MACOSX/Code S1/SmoldynFiles/Fig3BC/twentysix/._reactions.txt
- Code S1/SmoldynFiles/Fig3BC/twentysix/scaffolds2.txt
- __MACOSX/Code S1/SmoldynFiles/Fig3BC/twentysix/._scaffolds2.txt
- Code S1/SmoldynFiles/Fig3BC/twentysix/sld0.txt
- __MACOSX/Code S1/SmoldynFiles/Fig3BC/twentysix/._sld0.txt
- Code S1/SmoldynFiles/Fig3BC/twentysix/time.txt
- __MACOSX/Code S1/SmoldynFiles/Fig3BC/twentysix/._time.txt
- __MACOSX/Code S1/SmoldynFiles/Fig3BC/._twentysix
- Code S1/SmoldynFiles/Fig3BC/two/
- Code S1/SmoldynFiles/Fig3BC/two/.DS_Store
- __MACOSX/Code S1/SmoldynFiles/Fig3BC/two/
- __MACOSX/Code S1/SmoldynFiles/Fig3BC/two/._.DS_Store
- Code S1/SmoldynFiles/Fig3BC/two/diffusion.txt
- __MACOSX/Code S1/SmoldynFiles/Fig3BC/two/._diffusion.txt
- Code S1/SmoldynFiles/Fig3BC/two/factors.txt
- __MACOSX/Code S1/SmoldynFiles/Fig3BC/two/._factors.txt
- Code S1/SmoldynFiles/Fig3BC/two/reactions.txt
- __MACOSX/Code S1/SmoldynFiles/Fig3BC/two/._reactions.txt
- Code S1/SmoldynFiles/Fig3BC/two/scaffolds2.txt
- __MACOSX/Code S1/SmoldynFiles/Fig3BC/two/._scaffolds2.txt
- Code S1/SmoldynFiles/Fig3BC/two/sld0.txt
- __MACOSX/Code S1/SmoldynFiles/Fig3BC/two/._sld0.txt
- Code S1/SmoldynFiles/Fig3BC/two/time.txt
- __MACOSX/Code S1/SmoldynFiles/Fig3BC/two/._time.txt
- __MACOSX/Code S1/SmoldynFiles/Fig3BC/._two
- Code S1/SmoldynFiles/Fig3BC/twopointfive/
- Code S1/SmoldynFiles/Fig3BC/twopointfive/diffusion.txt
- __MACOSX/Code S1/SmoldynFiles/Fig3BC/twopointfive/
- __MACOSX/Code S1/SmoldynFiles/Fig3BC/twopointfive/._diffusion.txt
- Code S1/SmoldynFiles/Fig3BC/twopointfive/factors.txt
- __MACOSX/Code S1/SmoldynFiles/Fig3BC/twopointfive/._factors.txt
- Code S1/SmoldynFiles/Fig3BC/twopointfive/reactions.txt
- __MACOSX/Code S1/SmoldynFiles/Fig3BC/twopointfive/._reactions.txt
- Code S1/SmoldynFiles/Fig3BC/twopointfive/scaffolds2.txt
[truncated: 8,153 more entries]
