# Supplementary material for: An Integrated Model of Transcription Factor Diffusion Shows the Importance of Intersegmental Transfer and Quaternary Protein Structure for Target Site Finding
Source: PLoS One. 2014 Oct 21;9(10):e108575. doi: 10.1371/journal.pone.0108575 (PMC4204827; doi:10.1371/journal.pone.0108575)
Supplement: Code S1 — Archive of Smoldyn configuration files, Matlab scripts and Python code for simulations and data analysis. See enclosed README file for details. (ZIP) [file pone.0108575.s004.zip › Code S1/MatlabFiles/fig2A.m]

% reads in simulation output, and plots a 3D diffusion trace (100 ms, 
% 0.1 ms resolution) for Figure 2A of Schmidt, Sewitz, Andrews & Lipkow, 
% PLoS ONE 2014


t1 = load('trace1.txt');
tr1 = t1(:,4:6);
save;
% 
% [row1,col1]=find(tr1(:,1)==80.13)
% [row2,col2]=find(tr1(:,2)==102.5)
% [row3,col3]=find(tr1(:,3)==90)
% save;
%
% row at which TF has found its TG - from our instance of the stochastic simulation
rowAll = 5062922;


    
% 100 ms trace up to target with start & end
    i=rowAll-999;
    j=rowAll;
    TT1=tr1(i:j,1);
    TT2=tr1(i:j,2);
    TT3=tr1(i:j,3);
    TF1=tr1(i,1);
    TF2=tr1(i,2);
    TF3=tr1(i,3);
    TG1=tr1(j,1);
    TG2=tr1(j,2);
    TG3=tr1(j,3);
    save;

    figure
    plot3(TT1,TT2,TT3, 'Linewidth', 1);
    hold on;
    plot3(TF1,TF2,TF3, 'o', 'Color', [0 0.5 1], 'Linewidth', 2);
    plot3(TG1,TG2,TG3, 'o', 'Color', [1 0.5 0], 'Linewidth', 2);
    hold off;
%     saveas(gcf,sprintf('xtrace100_starttarget.fig'));
    saveas(gcf,sprintf('xtrace100_starttarget.jpg'));
    saveas(gcf,sprintf('xtrace100_starttarget.pdf'));
    
%100 ms trace from target with start & end
    i=rowAll;
    j=rowAll+999;
    TT1=tr1(i:j,1);
    TT2=tr1(i:j,2);
    TT3=tr1(i:j,3);
    TF1=tr1(i,1);
    TF2=tr1(i,2);
    TF3=tr1(i,3);
    TG1=tr1(j,1);
    TG2=tr1(j,2);
    TG3=tr1(j,3);
    save;

    figure
    plot3(TT1,TT2,TT3, 'Linewidth', 1);
    hold on;
    plot3(TF1,TF2,TF3, 'o', 'Color', [0 0.5 1], 'Linewidth', 2);
    plot3(TG1,TG2,TG3, 'o', 'Color', [1 0.5 0], 'Linewidth', 2);
    hold off;
%     saveas(gcf,sprintf('xtrace100_fromtarget.fig'));
    saveas(gcf,sprintf('xtrace100_fromtarget.jpg'));    % saved in JPEG format
    saveas(gcf,sprintf('xtrace100_fromtarget.pdf'));    % saved in Adobe Illustrator editable format

    
