# Supplementary material for: An Integrated Model of Transcription Factor Diffusion Shows the Importance of Intersegmental Transfer and Quaternary Protein Structure for Target Site Finding
Source: PLoS One. 2014 Oct 21;9(10):e108575. doi: 10.1371/journal.pone.0108575 (PMC4204827; doi:10.1371/journal.pone.0108575)
Supplement: Code S1 — Archive of Smoldyn configuration files, Matlab scripts and Python code for simulations and data analysis. See enclosed README file for details. (ZIP) [file pone.0108575.s004.zip › Code S1/MatlabFiles/fig3B.m]

% reads in simulation output, calculates mean and standard deviation, 
% generates [separately] fitted curve, and plots
% for Figure 3B of Schmidt, Sewitz, Andrews & Lipkow, PLoS ONE 2014

runname ={'Fig3B'};


% reading in the simulation output

Y = zeros(1801, 4, 20);
for i =  1:20, filename = sprintf('twentysix_%s.txt', num2str(i)),
    Y(:,:,i) = dlmread(filename); end;

Z = ( mean(Y,3));
dlmwrite('twentysix.txt', Z, ' ');
Z2 = Z(:,4);
Z3 = Z2(600:1801);
clear Y;
clear Z;
clear Z2;
twentysix = mean (Z3);
twentysixstd = std (Z3);
fprintf('twentysix.txt', twentysix);
clear Z3;


Y = zeros(1801, 4, 20);
for i =  1:20, filename = sprintf('eight_%s.txt', num2str(i)),
    Y(:,:,i) = dlmread(filename); end;

Z = ( mean(Y,3));
dlmwrite('eight.txt', Z, ' ');
Z2 = Z(:,4);
Z3 = Z2(600:1801);
clear Y;
clear Z;
clear Z2;
eight = mean (Z3);
eightstd = std(Z3);
clear Z3;

Y = zeros(1801, 4, 20);
for i =  1:20, filename = sprintf('fifteen_%s.txt', num2str(i)),
    Y(:,:,i) = dlmread(filename); end;

Z = ( mean(Y,3));
dlmwrite('fifteen.txt', Z, ' ');
Z2 = Z(:,4);
Z3 = Z2(600:1801);
clear Y;
clear Z;
clear Z2;
fifteen = mean (Z3);
fifteenstd = std(Z3);
clear Z3;

Y = zeros(1801, 4, 20);
for i =  1:20, filename = sprintf('five_%s.txt', num2str(i)),
    Y(:,:,i) = dlmread(filename); end;

Z = ( mean(Y,3));
dlmwrite('five.txt', Z, ' ');
Z2 = Z(:,4);
Z3 = Z2(600:1801);
clear Y;
clear Z;
clear Z2;
five = mean (Z3);
fivestd = std(Z3);
clear Z3;

Y = zeros(1801, 4, 20);
for i =  1:20, filename = sprintf('four_%s.txt', num2str(i)),
    Y(:,:,i) = dlmread(filename); end;

Z = ( mean(Y,3));
dlmwrite('four.txt', Z, ' ');
Z2 = Z(:,4);
Z3 = Z2(600:1801);
clear Y;
clear Z;
clear Z2;
four = mean (Z3);
fourstd = std (Z3);
clear Z3;

Y = zeros(1801, 4, 20);
for i =  1:20, filename = sprintf('fourty_%s.txt', num2str(i)),
    Y(:,:,i) = dlmread(filename); end;

Z = ( mean(Y,3));
dlmwrite('fourty.txt', Z, ' ');
Z2 = Z(:,4);
Z3 = Z2(600:1801);
clear Y;
clear Z;
clear Z2;
fourty = mean (Z3);
fourtystd = std(Z3);
clear Z3;

Y = zeros(1801, 4, 20);
for i =  1:20, filename = sprintf('one_%s.txt', num2str(i)),
    Y(:,:,i) = dlmread(filename); end;

Z = ( mean(Y,3));
dlmwrite('one.txt', Z, ' ');
Z2 = Z(:,4);
Z3 = Z2(600:1801);
clear Y;
clear Z;
clear Z2;
one = mean (Z3);
onestd = std(Z3);
clear Z3;

Y = zeros(1801, 4, 20);
for i =  1:20, filename = sprintf('pointfive_%s.txt', num2str(i)),
    Y(:,:,i) = dlmread(filename); end;

Z = ( mean(Y,3));
dlmwrite('pointfive.txt', Z, ' ');
Z2 = Z(:,4);
Z3 = Z2(600:1801);
clear Y;
clear Z;
clear Z2;
pointfive = mean (Z3);
pointfivestd = std(Z3);
clear Z3;

Y = zeros(1801, 4, 20);
for i =  1:20, filename = sprintf('pointtwofive_%s.txt', num2str(i)),
    Y(:,:,i) = dlmread(filename); end;

Z = ( mean(Y,3));
dlmwrite('pointtwofive.txt', Z, ' ');
Z2 = Z(:,4);
Z3 = Z2(600:1801);
clear Y;
clear Z;
clear Z2;
pointtwofive = mean (Z3);
pointtwofivestd = std(Z3);
clear Z3;

Y = zeros(1801, 4, 20);
for i =  1:20, filename = sprintf('seven_%s.txt', num2str(i)),
    Y(:,:,i) = dlmread(filename); end;

Z = ( mean(Y,3));
dlmwrite('seven.txt', Z, ' ');
Z2 = Z(:,4);
Z3 = Z2(600:1801);
clear Y;
clear Z;
clear Z2;
seven = mean (Z3);
sevenstd = std (Z3);
clear Z3;

Y = zeros(1801, 4, 20);
for i =  1:20, filename = sprintf('eight_%s.txt', num2str(i)),
    Y(:,:,i) = dlmread(filename); end;

Z = ( mean(Y,3));
dlmwrite('eight.txt', Z, ' ');
Z2 = Z(:,4);
Z3 = Z2(600:1801);
clear Y;
clear Z;
clear Z2;
eight = mean (Z3);
eightstd = std (Z3);
clear Z3;

Y = zeros(1801, 4, 20);
for i =  1:20, filename = sprintf('six_%s.txt', num2str(i)),
    Y(:,:,i) = dlmread(filename); end;

Z = ( mean(Y,3));
dlmwrite('six.txt', Z, ' ');
Z2 = Z(:,4);
Z3 = Z2(600:1801);
clear Y;
clear Z;
clear Z2;
six = mean (Z3);
sixstd = std (Z3);
clear Z3;


Y = zeros(1801, 4, 20);
for i =  1:20, filename = sprintf('ten_%s.txt', num2str(i)),
    Y(:,:,i) = dlmread(filename); end;

Z = ( mean(Y,3));
dlmwrite('ten.txt', Z, ' ');
Z2 = Z(:,4);
Z3 = Z2(600:1801);
clear Y;
clear Z;
clear Z2;
ten = mean (Z3);
tenstd = std (Z3);
clear Z3;

Y = zeros(1801, 4, 20);
for i =  1:20, filename = sprintf('three_%s.txt', num2str(i)),
    Y(:,:,i) = dlmread(filename); end;

Z = ( mean(Y,3));
dlmwrite('three.txt', Z, ' ');
Z2 = Z(:,4);
Z3 = Z2(600:1801);
clear Y;
clear Z;
clear Z2;
three = mean (Z3);
threestd = std (Z3);
clear Z3;


Y = zeros(1801, 4, 20);
for i =  1:20, filename = sprintf('twenty_%s.txt', num2str(i)),
    Y(:,:,i) = dlmread(filename); end;

Z = ( mean(Y,3));
dlmwrite('twenty.txt', Z, ' ');
Z2 = Z(:,4);
Z3 = Z2(600:1801);
clear Y;
clear Z;
clear Z2;
twenty = mean (Z3);
twentystd = std (Z3);
clear Z3;


Y = zeros(1801, 4, 20);
for i =  1:20, filename = sprintf('two_%s.txt', num2str(i)),
    Y(:,:,i) = dlmread(filename); end;

Z = ( mean(Y,3));
dlmwrite('two.txt', Z, ' ');
Z2 = Z(:,4);
Z3 = Z2(600:1801);
clear Y;
clear Z;
clear Z2;
two = mean (Z3);
twostd = std(Z3);
clear Z3;


Y = zeros(1801, 4, 20);
for i =  1:20, filename = sprintf('twopointfive_%s.txt', num2str(i)),
    Y(:,:,i) = dlmread(filename); end;

Z = ( mean(Y,3));
dlmwrite('twopointfive.txt', Z, ' ');
Z2 = Z(:,4);
Z3 = Z2(600:1801);
%clear Y;
clear Z;
clear Z2;
twopointfive = mean (Z3);
twopointfivestd = std (Z3);
clear Z3;


% gathering the data, calculating error bars

Basepairs = [7.5 15 30 45 60 90 120 150 180 210 240 300 450 600 780 1200];
Normal = [pointtwofive pointfive one two twopointfive three four five six seven eight ten fifteen twenty twentysix fourty];
Normalstd = [pointtwofivestd pointfivestd onestd twostd twopointfivestd threestd fourstd fivestd sixstd sevenstd eightstd tenstd fifteenstd twentystd twentysixstd fourtystd];
dlmwrite('normal.txt', Normal, ' ');


% Exp2 fit, fitted with cftool
a1 = 7.069;     %(6.418, 7.719)
b1 = 2.931e-05; %(-8.707e-05, 0.0001457)
c1 = -6.904;    %(-7.533, -6.275)
d1 = -0.009785; %(-0.01195, -0.007619)
x1=linspace(0,1500);
Antennafit1a = a1*exp(b1*x1) + c1*exp(d1*x1);
% x2=logspace(0,4);
% Antennafit1b = a1*exp(b1*x2) + c1*exp(d1*x2);
save;
% Goodness of fit:
%   SSE: 0.6765
%   R-square: 0.9916
%   Adjusted R-square: 0.9895
%   RMSE: 0.2374


%plot

figure
errorbar(Basepairs,Normal,Normalstd, 'o','Color',[0 0 1],'LineWidth',1);
hold on
plot(x1,Antennafit1a,'-','Color',[0 0 1],'LineWidth',2);
hold off
set(gca, 'Units', 'centimeters');
set(gca, 'Position',[3 3 10 10]);    
set(gca,'FontSize',20);
xlim([-100 1500]);
set(gca,'XTick',0:500:1500)
set(gca,'XMinorTick','on')
ylim([0 10]);
set(gca,'YTick',0:1:20)
xlabel ('Antenna size (bp)','FontSize',20)  
ylabel('TF-TG complexes at steady-state','FontSize',20)  
saveas(gcf,sprintf('%s.fig',runname{1}));   % saved in Matlab figure format
saveas(gcf,sprintf('%s.jpg',runname{1}));   % saved in JPEG format
saveas(gcf,sprintf('%s.pdf',runname{1}));   % saved in Adobe Illustrator editable format
