# Supplementary material for: An Integrated Model of Transcription Factor Diffusion Shows the Importance of Intersegmental Transfer and Quaternary Protein Structure for Target Site Finding
Source: PLoS One. 2014 Oct 21;9(10):e108575. doi: 10.1371/journal.pone.0108575 (PMC4204827; doi:10.1371/journal.pone.0108575)
Supplement: Code S1 — Archive of Smoldyn configuration files, Matlab scripts and Python code for simulations and data analysis. See enclosed README file for details. (ZIP) [file pone.0108575.s004.zip › Code S1/MatlabFiles/fig3C.m]

% needs to be run after fig3B.m, without clearing the workspace

% reads in simulation output, and finds the times at which the first target
% and half max target number (= half nuber of steady state value from Fig
% 3B) is found; generates [separately] fitted curves, and plots
% for Figure 3C of Schmidt, Sewitz, Andrews & Lipkow, PLoS ONE 2014


runname ={'Fig3C'};

Pixels = [0.25 0.5 1 2 2.5 3 4 5 6 7 8 10 15 20 26 40];
Basepairs = Pixels .* 30;
save;

% reading in the simulation output

for n = 1:20
    number = num2str(n);
	file = strcat('eight_',number,'.txt');
    stored(:,:,n) = load(file);
    T8(:,n) = stored(:,4,n);
end
clear number file stored;
save;

for n = 1:20
    number = num2str(n);
	file = strcat('fifteen_',number,'.txt');
    stored(:,:,n) = load(file);
    T15(:,n) = stored(:,4,n);
end
clear number file stored;
save;

for n = 1:20
    number = num2str(n);
	file = strcat('five_',number,'.txt');
    stored(:,:,n) = load(file);
    T5(:,n) = stored(:,4,n);
end
clear number file stored;
save;

for n = 1:20
    number = num2str(n);
	file = strcat('four_',number,'.txt');
    stored(:,:,n) = load(file);
    T4(:,n) = stored(:,4,n);
end
clear number file stored;
save;

for n = 1:20
    number = num2str(n);
	file = strcat('fourty_',number,'.txt');
    stored(:,:,n) = load(file);
    T40(:,n) = stored(:,4,n);
end
clear number file stored;
save;

for n = 1:20
    number = num2str(n);
	file = strcat('one_',number,'.txt');
    stored(:,:,n) = load(file);
    T1(:,n) = stored(:,4,n);
end
clear number file stored;
save;

for n = 1:20
    number = num2str(n);
	file = strcat('pointfive_',number,'.txt');
    stored(:,:,n) = load(file);
    T0_5(:,n) = stored(:,4,n);
end
clear number file stored;
save;

for n = 1:20
    number = num2str(n);
	file = strcat('pointtwofive_',number,'.txt');
    stored(:,:,n) = load(file);
    T0_25(:,n) = stored(:,4,n);
end
clear number file stored;
save;

for n = 1:20
    number = num2str(n);
	file = strcat('seven_',number,'.txt');
    stored(:,:,n) = load(file);
    T7(:,n) = stored(:,4,n);
end
clear number file stored;
save;

for n = 1:20
    number = num2str(n);
	file = strcat('six_',number,'.txt');
    stored(:,:,n) = load(file);
    T6(:,n) = stored(:,4,n);
end
clear number file stored;
save;

for n = 1:20
    number = num2str(n);
	file = strcat('ten_',number,'.txt');
    stored(:,:,n) = load(file);
    T10(:,n) = stored(:,4,n);
end
clear number file stored;
save;

for n = 1:20
    number = num2str(n);
	file = strcat('three_',number,'.txt');
    stored(:,:,n) = load(file);
    T3(:,n) = stored(:,4,n);
end
clear number file stored;
save;

for n = 1:20
    number = num2str(n);
	file = strcat('twenty_',number,'.txt');
    stored(:,:,n) = load(file);
    T20(:,n) = stored(:,4,n);
end
clear number file stored;
save;

for n = 1:20
    number = num2str(n);
	file = strcat('twentysix_',number,'.txt');
    stored(:,:,n) = load(file);
    T26(:,n) = stored(:,4,n);
end
clear number file stored;
save;

for n = 1:20
    number = num2str(n);
	file = strcat('two_',number,'.txt');
    stored(:,:,n) = load(file);
    T2(:,n) = stored(:,4,n);
end
clear number file stored;
save;

for n = 1:20
    number = num2str(n);
	file = strcat('twopointfive_',number,'.txt');
    stored(:,:,n) = load(file);
    T2_5(:,n) = stored(:,4,n);
end
clear number file stored;
save;


A = zeros(1801,20,16);

A(:,:,1) = T0_25(:,:);
A(:,:,2) = T0_5(:,:);
A(:,:,3) = T1(:,:);
A(:,:,4) = T2(:,:);
A(:,:,5) = T2_5(:,:);
A(:,:,6) = T3(:,:);
A(:,:,7) = T4(:,:);
A(:,:,8) = T5(:,:);
A(:,:,9) = T6(:,:);
A(:,:,10) = T7(:,:);
A(:,:,11) = T8(:,:);
A(:,:,12) = T10(:,:);
A(:,:,13) = T15(:,:);
A(:,:,14) = T20(:,:);
A(:,:,15) = T26(:,:);
A(:,:,16) = T40(:,:);
save;


% Finding:
% F = first complex(es) formed
% Q = half of steady state value reached
 

F = zeros(20,16);
Q = zeros(20,16);

for i = 1:20
    for j = 1:16
        D = A(:,i,j);      
        [rf] = find(D>0,1,'first');
        F(i,j) = rf-1;
    end
end


for i = 1:20
    for j = 1:16
       D = A(:,i,j);      
        [rq] = find(D>(Normal(j)/2),1,'first');
        Q(i,j) = rq-1;
    end
end


save;

% calculate mean and standard deviation
FM = mean(F);
FS = std(F);
QM = mean(Q);
QS = std(Q);
save;

% convert seconds to minutes
FMmin = FM./60;
FSmin = FS./60;
QMmin = QM./60;
QSmin = QS./60;
save;


%Power2 fit, using cftool
fa2 =      35.07;  
fb2 =     -1.416;  
fc2 =      0.06058; 
x1=linspace(0,1500);
FitF2a = fa2*x1.^fb2+fc2;

qa2 =      91.24 ;  
qb2 =     -1.954;  
qc2 =      0.3128 ; 
x1=linspace(0,1500);
FitQ2a = qa2*x1.^qb2+qc2;
save;


figure
ax = axes();
errorbar(Basepairs,QMmin,QSmin, 'o','Color',[1 0 0],'LineWidth',0.7);
hold on
plot(x1,FitQ2a,'-','Color',[1 0 0],'LineWidth',2);
errorbar(Basepairs,FMmin,FSmin, 'o','Color',[0 1 1],'LineWidth',0.7);
plot(x1,FitF2a,'-','Color',[0 1 1],'LineWidth',2);
hold off
set(ax, 'YScale', 'log');
set(gca, 'Units', 'centimeters');
set(gca, 'Position',[3 3 10 10]);    
set(gca,'FontSize',20);
xlim([-100 1500]);
set(gca,'XTick',0:500:1500)
set(gca,'XMinorTick','on')
xlabel ('Antenna size (bp)','FontSize',20)  
ylabel('TG finding time (min)','FontSize',20)  
saveas(gcf,sprintf('%s.jpg',runname{1}));   % saved in JPEG format
saveas(gcf,sprintf('%s.pdf',runname{1}));   % saved in Adobe Illustrator editable format
