# Supplementary material for: An Integrated Model of Transcription Factor Diffusion Shows the Importance of Intersegmental Transfer and Quaternary Protein Structure for Target Site Finding
Source: PLoS One. 2014 Oct 21;9(10):e108575. doi: 10.1371/journal.pone.0108575 (PMC4204827; doi:10.1371/journal.pone.0108575)
Supplement: Code S1 — Archive of Smoldyn configuration files, Matlab scripts and Python code for simulations and data analysis. See enclosed README file for details. (ZIP) [file pone.0108575.s004.zip › Code S1/MatlabFiles/fig3D.m]

% Uses the mean complex numbers, as determined by running script fig3B.m 
% against the respective Smoldyn output files, and plots
% for Figure 3D of Schmidt, Sewitz, Andrews & Lipkow, PLoS ONE 2014


runname ={'Fig3D'};

Basepairs = [7.5 15 30 45 60 90 120 150 180 210 240 300 450 600 780 1200];


hundredtimes = [0.31849 0.55341 0.73631 0.855 0.77278 0.70814 0.80007 0.80951 0.78006 0.78733 0.86632 0.79745 0.76123 0.83812 0.78638 0.86422];
hundredtimesstd= [0.12238 0.1769 0.20057 0.20073 0.19151 0.19798 0.19921 0.20508 0.22518 0.22113 0.22398 0.18109 0.25981 0.19428 0.18073 0.25156];

tentimes = [0.46397 0.85067 1.5189 2.2857 2.4813 2.6266 2.8746 2.9816 3.1129 3.0337 3.1052 3.0198 3.0155 3.0348 3.0902 3.074];
tentimestd = [0.15949 0.22413 0.23131 0.3248 0.38983 0.34439 0.35509 0.39887 0.30601 0.36665 0.36235 0.34765 0.41487 0.37928 0.32401 0.32294];

normal = [0.53473 0.97987 1.7348 3.1718 3.6156 4.0096 4.7381 5.3963 5.9474 6.2844 6.2677 6.7745 7.179 7.2752 7.2832 7.2411];
normalstd = [0.17309 0.18362 0.29095 0.41629 0.45702 0.45845 0.4083 0.37223 0.33387 0.46354 0.47504 0.48279 0.41695 0.51387 0.54847 0.49522];

tenth = [0.50636 0.94329 1.7621 3.1359 3.754 4.3358 5.265 6.0473 6.7184 7.3864 7.8441 8.7145 10.149 11.025 11.629 12.118];
tenthstd = [0.15891 0.19898 0.28867 0.39616 0.56059 0.57307 0.47269 0.41723 0.60514 0.48372 0.48322 0.6965 0.46407 0.80021 0.63449 0.47604];

hundredth = [0.51099 0.99167 1.7654 3.225 3.8484 4.3798 5.2679 6.2432 6.9615 7.687 8.2908 9.345 11.0703 12.384 13.3478 14.7508];
hundredthstd = [0.19231 0.38119 0.37511 0.46407 0.43274 0.40666 0.63187 0.60213 0.48017 0.4714 0.77498 0.57592 0.7884 0.45312 0.6263 0.66181];

tenthousandth = [0.50458 0.93974 1.8997 3.361 4.0049 4.8038 5.8789 7.1582 7.7668 8.4943 9.2784 10.219 12.363 13.455 14.449 15.645];
tenthousandthstd = [0.1673 0.19847 0.33988 0.38108 0.45598 0.52139 0.6399 0.42053 0.4597 0.47943 0.57105 0.53124 0.57531 0.45459 0.39886 0.4357];


% Exp2 fit

x1=linspace(0,1500);

% hundredtimes
       a =      0.7858 % (0.7473, 0.8244)
       b =    5.94e-05  %(-4.004e-05, 0.0001588)
       c =       -1.02  %(-1.543, -0.4975)
       d =     -0.1025  %(-0.1592, -0.04582)
FitHundredtimes = a*exp(b*x1) + c*exp(d*x1)

% tentimes
       a =       3.038  %(2.928, 3.148)
       b =   1.021e-05  %(-5.314e-05, 7.357e-05)
       c =      -3.224  %(-3.477, -2.971)
       d =     -0.0276  %(-0.03211, -0.0231)
FitTentimes = a*exp(b*x1) + c*exp(d*x1)

% normal
      a =       7.069  %(6.418, 7.719)
       b =   2.931e-05  %(-8.707e-05, 0.0001457)
       c =      -6.904  %(-7.533, -6.275)
       d =   -0.009785  %(-0.01195, -0.007619)
FitNormal = a*exp(b*x1) + c*exp(d*x1)

% tenth
       a =       10.52  %(9.136, 11.89)
       b =   0.0001265  %(-6.726e-06, 0.0002596)
       c =      -10.12  %(-11.4, -8.834)
       d =   -0.005265  %(-0.006417, -0.004114)
FitTenth = a*exp(b*x1) + c*exp(d*x1)

% hundredth
       a =       11.23  %(9.636, 12.82)
       b =   0.0002339  %(9.71e-05, 0.0003708)
       c =      -10.77  %(-12.25, -9.292)
       d =   -0.004685  %(-0.00578, -0.003591)
FitHundredth = a*exp(b*x1) + c*exp(d*x1)

% tenthousandth
      a =       12.59  %(11.16, 14.03)
       b =   0.0001869  %(7.532e-05, 0.0002985)
       c =      -12.29  %(-13.62, -10.95)
       d =   -0.004836  %(-0.005724, -0.003949)
FitTenthousandth = a*exp(b*x1) + c*exp(d*x1)


figure
errorbar(Basepairs, tenthousandth, tenthousandthstd,'o','Color', [1 0.5 0],'LineWidth',0.7);
hold on
errorbar(Basepairs, hundredth, hundredthstd,'o','Color', [0 0.7 0],'LineWidth',0.7);
errorbar(Basepairs, tenth, tenthstd,'o','Color', [0 1 1],'LineWidth',0.7);
errorbar(Basepairs, normal, normalstd,'o','Color', [0 0 1],'LineWidth',0.7);
errorbar(Basepairs, tentimes, tentimestd,'o','Color', [0.5 0 1],'LineWidth',0.7);
errorbar(Basepairs, hundredtimes, hundredtimesstd,'o','Color',[0.05 0.05 0.05],'LineWidth',0.7);
plot(x1,FitTenthousandth,'-','Color',[0.95 0.45 0],'LineWidth',1.7);
plot(x1,FitHundredth,'-','Color',[0 0.65 0],'LineWidth',1.7);
plot(x1,FitTenth,'-','Color',[0 0.95 0.95],'LineWidth',1.7);
plot(x1,FitNormal,'-','Color',[0 0 0.95],'LineWidth',1.7);
plot(x1,FitTentimes,'-','Color',[0.45 0 0.95],'LineWidth',1.7);
plot(x1,FitHundredtimes,'-','Color',[0 0 0],'LineWidth',1.7);
hold off
set(gca, 'Units', 'centimeters');
set(gca, 'Position',[3 3 10 10]);    
set(gca,'FontSize',18);
xlabel('Antenna size (bp)','FontSize',20)
ylabel('TF-TG complexes at steady-state','FontSize',20)
axis([0, 1500, 0, 20])
set(gca,'XTick',0:500:1500)
set(gca,'XMinorTick','on')
set(gca,'YTick',0:2:20)
saveas(gcf,sprintf('%s.jpg',runname{1}));   % saved in JPEG format
saveas(gcf,sprintf('%s.pdf',runname{1}));   % saved in Adobe Illustrator editable format
