# Supplementary material for: An Integrated Model of Transcription Factor Diffusion Shows the Importance of Intersegmental Transfer and Quaternary Protein Structure for Target Site Finding
Source: PLoS One. 2014 Oct 21;9(10):e108575. doi: 10.1371/journal.pone.0108575 (PMC4204827; doi:10.1371/journal.pone.0108575)
Supplement: Code S1 — Archive of Smoldyn configuration files, Matlab scripts and Python code for simulations and data analysis. See enclosed README file for details. (ZIP) [file pone.0108575.s004.zip › Code S1/MatlabFiles/fig4.m]

% reads in simulation output, calculates means and standard deviations 
% and plots bargraphs for Figure 4 of Schmidt, Sewitz, Andrews & Lipkow, 
% PLoS ONE 2014


runname ={'Fig4'};


A = zeros(200, 14);

for i =  1:200, filename = sprintf('ofo_%s.txt', num2str(i));
    A(i,:) = dlmread(filename); 
end;

b1 = A(:,9);
b2 = A(:,10);
b3 = A(:,11);
b4 = A(:,12);
b5 = A(:,13);
b6 = A(:,14);

twom = mean(b1);
twos = std(b1);

fourm = mean(b2);
fours = std(b2);

sixm = mean(b3);
sixs = std(b3);

eightm = mean(b4);
eights = std(b4);

tenm = mean(b5);
tens = std(b5);

twelvem = mean(b6);
twelves = std(b6);

save

CM = [twom fourm sixm eightm tenm twelvem];
CS = [twos fours sixs eights tens twelves];
save;


figure;
bar(CM, 0.8, 'b')
ylim([0 10]);
xlim([0.4 6.6]);
set(gca, 'Units', 'centimeters');
set(gca, 'Position',[3 3 10 10]); 
set(gca,'FontSize',20);
ylabel('TF-TG complex number');
xlabel('Distance to target (bp)');
set(gca,'XTickLabel',[60 120 180 240 300 360])
set(gca,'YTick',[0:1:10])
hold on
h=errorbar(CM, CS, 'k');
set(h(1), 'linestyle', 'none')
hold off
saveas(gcf,sprintf('%s.jpg',runname{1}));   % saved in JPEG format
saveas(gcf,sprintf('%s.pdf',runname{1}));   % saved in Adobe Illustrator editable format
