# Supplementary material for: An Integrated Model of Transcription Factor Diffusion Shows the Importance of Intersegmental Transfer and Quaternary Protein Structure for Target Site Finding
Source: PLoS One. 2014 Oct 21;9(10):e108575. doi: 10.1371/journal.pone.0108575 (PMC4204827; doi:10.1371/journal.pone.0108575)
Supplement: Code S1 — Archive of Smoldyn configuration files, Matlab scripts and Python code for simulations and data analysis. See enclosed README file for details. (ZIP) [file pone.0108575.s004.zip › Code S1/MatlabFiles/fig5A.m]

% takes simulation output, analysed with a script equivalent to fig3C.m, and plots
% for Figure 5A of Schmidt, Sewitz, Andrews & Lipkow, PLoS ONE 2014


runname ={'Fig5A'};


Distance = [90 210 420 840 1260 1680 2100 2520 2940 3360 3780 4200];
OneDfind = [0.05 0.05 0.30 0.90 5.85 12.70 18.6 20.80 23.95 24.65 25.00 25.05];
SeqIS = [0.05 0.05 0.40 0.30 0.40 0.65 0.95 1.40 1.55 2.00 2.10 2.35];
TotIS = [0.20 0.20 0.30 0.25 0.25 0.35 0.30 0.25 0.25 0.35 0.30 0.25];


figure
ax = axes();
hold on;
plot(Distance, OneDfind, 'Color', [0 0 1], 'Linewidth', 2);
plot(Distance, SeqIS, 'Color', [1 0 0], 'Linewidth', 2);
plot(Distance, TotIS, 'Color', [0 1 0], 'Linewidth', 2);
hold off;
xlim([80 5000]);
ylim([1e-2 100]);
set(ax, 'XScale', 'log');
set(ax, 'YScale', 'log');
set(gca, 'Units', 'centimeters');
set(gca,'XTick',[1 5 10 50 100 200 300 500 1000 2000 3000 5000 10000])
set(gca, 'YTickLabel',[0.01 0.1 1 10 100]);
set(gca, 'Position',[3 3 10 10]);    
set(gca,'FontSize',20);
xlabel ('Distance (bp)','FontSize',20) 
ylabel ('TG finding time (s)','FontSize',20) 
box on;
saveas(gcf,sprintf('%s.jpg',runname{1}));   % saved in JPEG format
saveas(gcf,sprintf('%s.pdf',runname{1}));   % saved in Adobe Illustrator editable format
