# Supplementary material for: An Integrated Model of Transcription Factor Diffusion Shows the Importance of Intersegmental Transfer and Quaternary Protein Structure for Target Site Finding
Source: PLoS One. 2014 Oct 21;9(10):e108575. doi: 10.1371/journal.pone.0108575 (PMC4204827; doi:10.1371/journal.pone.0108575)
Supplement: Code S1 — Archive of Smoldyn configuration files, Matlab scripts and Python code for simulations and data analysis. See enclosed README file for details. (ZIP) [file pone.0108575.s004.zip › Code S1/MatlabFiles/fig5C.m]

% reads in simulation output, calculates how many TFs are bound to their
% target at each timestep, and plots  
% for Figure 5C of Schmidt, Sewitz, Andrews & Lipkow, PLoS ONE 2014


runname ={'Fig5C'};


Y = zeros(1801, 4, 100);

for i =  1:100, filename = sprintf('oneD_%s.txt', num2str(i)),
    Y(:,:,i) = dlmread(filename); end;

                        % for 100 sims:
Z = ( mean(Y,3));       % mean = sum of targets bound across sims / 100
oneD = (100 *Z(:,4));   % sum of targets bound = mean * 100

clear Y;
clear Z;
save;

Y = zeros(1801, 4, 100);

for i =  1:100, filename = sprintf('3DaIST_%s.txt', num2str(i)),
    Y(:,:,i) = dlmread(filename); end;

Z = ( mean(Y,3));
threeDaIST = (100 *Z(:,4));

clear Y;
clear Z;
save;

Y = zeros(1801, 4, 100);

for i =  1:100, filename = sprintf('3De1D_%s.txt', num2str(i)),
    Y(:,:,i) = dlmread(filename); end;

Z = ( mean(Y,3));
threeDeoneD = (100 *Z(:,4));

clear Y;
clear Z;
save;

Y = zeros(1801, 4, 100);

for i =  1:100, filename = sprintf('3De1DeIST_%s.txt', num2str(i)),
    Y(:,:,i) = dlmread(filename); end;

Z = ( mean(Y,3));
threeDeoneDeIST = (100 *Z(:,4));

clear Y;
clear Z;
save;

Y = zeros(1801, 4, 100);

for i =  1:100, filename = sprintf('3Dgg1D_%s.txt', num2str(i)),
    Y(:,:,i) = dlmread(filename); end;

Z = ( mean(Y,3));
threeDggoneD = (100 *Z(:,4));

clear Y;
clear Z;
save;

Y = zeros(1801, 4, 100);

for i =  1:100, filename = sprintf('3Donly_%s.txt', num2str(i)),
    Y(:,:,i) = dlmread(filename); end;

Z = ( mean(Y,3));
threeDonly = (100 *Z(:,4));

clear Y;
clear Z;
save;

Y = zeros(1801, 4, 100);

for i =  1:100, filename = sprintf('ISTa1D_%s.txt', num2str(i)),
    Y(:,:,i) = dlmread(filename); end;

Z = ( mean(Y,3));
ISTaoneD = (100 *Z(:,4));

clear Y;
clear Z;
save;

Y = zeros(1801, 4, 100);

for i =  1:100, filename = sprintf('ISTa1Dgg3d_%s.txt', num2str(i)),
    Y(:,:,i) = dlmread(filename); end;

Z = ( mean(Y,3));
ISTaoneDggthreeD = (100 *Z(:,4));

clear Y;
clear Z;
save;

Y = zeros(1801, 4, 100);

for i =  1:100, filename = sprintf('IST_%s.txt', num2str(i)),
    Y(:,:,i) = dlmread(filename); end;

Z = ( mean(Y,3));
ISTonly = (100 *Z(:,4));

clear Y;
clear Z;
save;

figure
plot(ISTaoneDggthreeD, 'm', 'LineWidth',1)
hold on
plot(ISTaoneD, 'r', 'LineWidth', 1)
plot(threeDeoneDeIST, 'Color', [1 0.5 0], 'LineWidth', 1)
plot(threeDeoneD, 'y', 'LineWidth', 1)
plot(threeDggoneD, 'g', 'LineWidth', 1)
plot(threeDaIST, 'b', 'LineWidth', 1)
plot(threeDonly, 'Color', [0.5 0 0.5], 'LineWidth', 1)
plot(oneD, 'Color', [0.5 0.5 0.5], 'LineWidth', 1)
plot(ISTonly, 'k', 'LineWidth', 1)
set(gca, 'Units', 'centimeters');
set(gca, 'Position',[3 3 10 10]);    
set(gca,'FontSize',20);
xlabel 'Time (minutes)'
ylabel 'Number of TF-TG complexes'
axis([1, 1801, 0, 100])
set(gca, 'XTick', [1:300:1801])
set(gca,'XMinorTick','on')
set(gca, 'XTickLabel', [0:5:30])
set(gca, 'YTick', [0:10:100])
% legend('IST & 1D >> 3D','IST & 1D', '3D ~ 1D ~ IST', '3D ~ 1D', '3D >> 1D', '3D & 1D', '3D only', '1D only (0)', 'IST only (0)','Location','EastOutside')

saveas(gcf,sprintf('%s.jpg',runname{1}));   % saved in JPEG format
saveas(gcf,sprintf('%s.pdf',runname{1}));   % saved in Adobe Illustrator editable format
