# Supplementary material for: An Integrated Model of Transcription Factor Diffusion Shows the Importance of Intersegmental Transfer and Quaternary Protein Structure for Target Site Finding
Source: PLoS One. 2014 Oct 21;9(10):e108575. doi: 10.1371/journal.pone.0108575 (PMC4204827; doi:10.1371/journal.pone.0108575)
Supplement: Code S1 — Archive of Smoldyn configuration files, Matlab scripts and Python code for simulations and data analysis. See enclosed README file for details. (ZIP) [file pone.0108575.s004.zip › Code S1/MatlabFiles/fig5D.m]

% reads in simulation output, calculates how many TFs are bound to their
% target at each timestep, and plots bargraphs 
% for Figure 5D of Schmidt, Sewitz, Andrews & Lipkow, PLoS ONE 2014


runname ={'Fig5D'};

Y = zeros(1801, 4, 100);
A = zeros(1801, 1, 100);
B = zeros(1,100);
for i =  1:100, filename = sprintf('ISTa1Dgg3d_%s.txt', num2str(i)),
    Y(:,:,i) = dlmread(filename); 
    A = Y(:,4,i);      
    [r] = find(A>0,1,'first');
    if r>0
        B(i) = r-1;
    else 
        B(i) = 3600;
    end
end;
Times_ISTa1Dgg3d = B;
Marray(2) = mean(Times_ISTa1Dgg3d);
Sarray(2) = std(Times_ISTa1Dgg3d);
clear Y;
clear A;
clear B;
save;


Y = zeros(1801, 4, 100);
A = zeros(1801, 1, 100);
B = zeros(1,100);
for i =  1:100, filename = sprintf('ISTa1D_%s.txt', num2str(i)),
    Y(:,:,i) = dlmread(filename); 
    A = Y(:,4,i);      
    [r] = find(A>0,1,'first');
    if r>0
        B(i) = r-1;
    else 
        B(i) = 3600;
    end
end;
Times_ISTa1D = B;
Marray(1) = mean(Times_ISTa1D);
Sarray(1) = std(Times_ISTa1D);
clear Y;
clear A;
clear B;
save;


Y = zeros(1801, 4, 100);
A = zeros(1801, 1, 100);
B = zeros(1,100);
for i =  1:100, filename = sprintf('3De1DeIST_%s.txt', num2str(i)),
    Y(:,:,i) = dlmread(filename); 
    A = Y(:,4,i);      
    [r] = find(A>0,1,'first');
    if r>0
        B(i) = r-1;
    else 
        B(i) = 3600;
    end
end;
Times_3De1DeIST = B;
Marray(3) = mean(Times_3De1DeIST);
Sarray(3) = std(Times_3De1DeIST);
clear Y;
clear A;
clear B;
save;


Y = zeros(1801, 4, 100);
A = zeros(1801, 1, 100);
B = zeros(1,100);
for i =  1:100, filename = sprintf('3De1D_%s.txt', num2str(i)),
    Y(:,:,i) = dlmread(filename); 
    A = Y(:,4,i);      
    [r] = find(A>0,1,'first');
    if r>0
        B(i) = r-1;
    else 
        B(i) = 3600;
    end
end;
Times_3De1D = B;
Marray(4) = mean(Times_3De1D);
Sarray(4) = std(Times_3De1D);
clear Y;
clear A;
clear B;
save;


Y = zeros(1801, 4, 100);
A = zeros(1801, 1, 100);
B = zeros(1,100);
for i =  1:100, filename = sprintf('3Dgg1D_%s.txt', num2str(i)),
    Y(:,:,i) = dlmread(filename); 
    A = Y(:,4,i);      
    [r] = find(A>0,1,'first');
    if r>0
        B(i) = r-1;
    else 
        B(i) = 3600;
    end
end;
Times_3Dgg1D = B;
Marray(5) = mean(Times_3Dgg1D);
Sarray(5) = std(Times_3Dgg1D);
clear Y;
clear A;
clear B;
save;


Y = zeros(1801, 4, 100);
A = zeros(1801, 1, 100);
B = zeros(1,100);
for i =  1:100, filename = sprintf('3DaIST_%s.txt', num2str(i)),
    Y(:,:,i) = dlmread(filename); 
    A = Y(:,4,i);      
    [r] = find(A>0,1,'first');
    if r>0
        B(i) = r-1;
    else 
        B(i) = 3600;
    end
end;
Times_3DaIST = B;
Marray(6) = mean(Times_3DaIST);
Sarray(6) = std(Times_3DaIST);
clear Y;
clear A;
clear B;
save;


Y = zeros(1801, 4, 100);
A = zeros(1801, 1, 100);
B = zeros(1,100);
for i =  1:100, filename = sprintf('3Donly_%s.txt', num2str(i)),
    Y(:,:,i) = dlmread(filename); 
    A = Y(:,4,i);      
    [r] = find(A>0,1,'first');
    if r>0
        B(i) = r-1;
    else 
        B(i) = 3600;
    end
end;
Times_3Donly = B;
Marray(7) = mean(Times_3Donly);
Sarray(7) = std(Times_3Donly);clear Y;
clear A;
clear B;
save;


Y = zeros(1801, 4, 100);
A = zeros(1801, 1, 100);
B = zeros(1, 100);
for i =  1:100, filename = sprintf('oneD_%s.txt', num2str(i)),
    Y(:,:,i) = dlmread(filename); 
    A = Y(:,4,i);      
    [r] = find(A>0,1,'first');
    if r>0
        B(i) = r-1;
    else 
        B(i) = 3600;
    end
end;
Times_oneD = B;
Marray(8) = mean(Times_oneD);
Sarray(8) = std(Times_oneD);
clear Y;
clear A;
clear B;
save;


Y = zeros(1801, 4, 100);
A = zeros(1801, 1, 100);
B = zeros(1, 100);
for i =  1:100, filename = sprintf('IST_%s.txt', num2str(i)),
    Y(:,:,i) = dlmread(filename); 
    A = Y(:,4,i);      
    [r] = find(A>0,1,'first');
    if r>0
        B(i) = r-1;
    else 
        B(i) = 3600;
    end
end;
Times_IST = B;
Marray(9) = mean(Times_IST);
Sarray(9) = std(Times_IST);
clear Y;
clear A;
clear B;
save;

% convert seconds to minutes
MarrayMin = Marray./60;
SarrayMin = Sarray./60;
save;


figure;
ax=axes();
hold on
bar(Marray, 0.8);
h=errorbar(Marray, Sarray, 'k');
ylim([1 10000]);
xlim([0.4 7.6]);
box on;
set(ax, 'YScale', 'log');
set(gca, 'Units', 'centimeters');
set(gca, 'Position',[3 3 10 10]);    
set(gca,'FontSize',20);
set(h(1), 'linestyle', 'none')
hold off
ylabel ('Time to complex formation (s)','FontSize',20)  
saveas(gcf,sprintf('%s.jpg',runname{1}));   % saved in JPEG format
saveas(gcf,sprintf('%s.editable',runname{1}));   % saved in Adobe Illustrator editable format
