# Supplementary material for: An Integrated Model of Transcription Factor Diffusion Shows the Importance of Intersegmental Transfer and Quaternary Protein Structure for Target Site Finding
Source: PLoS One. 2014 Oct 21;9(10):e108575. doi: 10.1371/journal.pone.0108575 (PMC4204827; doi:10.1371/journal.pone.0108575)
Supplement: Code S1 — Archive of Smoldyn configuration files, Matlab scripts and Python code for simulations and data analysis. See enclosed README file for details. (ZIP) [file pone.0108575.s004.zip › Code S1/MatlabFiles/fig6.m]

% Plots bar graphs of percentage of dimers / tetramers per protein class 
% in non-redundant databases
% for Figure 6 of Schmidt, Sewitz, Andrews & Lipkow, PLoS ONE 2014


runname ={'Fig6'};

% search terms: Transcription, DNA Binding Proteins, Transferase,
% Oxidoreductase, (Total database)
Dimers = [59 52 64 33 32]';
Tetramers = [20 11 21 16 13]';


figure;
bar(1:5, [Dimers Tetramers], 0.5, 'stack');
ylim([0 100]);
set(gca, 'YTick',[0:10:100]);
box on;
set(gca,'FontSize',20);
saveas(gcf,sprintf('%s.jpg',runname{1}));   % saved in JPEG format
saveas(gcf,sprintf('%s.pdf',runname{1}));   % saved in Adobe Illustrator editable format
