# Supplementary material for: An Integrated Model of Transcription Factor Diffusion Shows the Importance of Intersegmental Transfer and Quaternary Protein Structure for Target Site Finding
Source: PLoS One. 2014 Oct 21;9(10):e108575. doi: 10.1371/journal.pone.0108575 (PMC4204827; doi:10.1371/journal.pone.0108575)
Supplement: Code S1 — Archive of Smoldyn configuration files, Matlab scripts and Python code for simulations and data analysis. See enclosed README file for details. (ZIP) [file pone.0108575.s004.zip › Code S1/MatlabFiles/figS1.m]

% plots simulation output
% for Figure S1 of Schmidt, Sewitz, Andrews & Lipkow, PLoS ONE 2014

runname ={'FigS1'};

Y = zeros(241, 4, 20);

for i =  1:20, filename = sprintf('quick_%s.txt', num2str(i)),
    Y(:,:,i) = dlmread(filename); end;

Z = ( mean(Y,3));

clear Y;

B = Z(:,3);
save;

plot(B, 'b', 'LineWidth',2)
set(gca, 'FontSize', 20)
xlabel 'Time (seconds)'
ylabel 'Number of unbinding events'
axis([1, 241, 0, 43])
axis square
set(gca, 'XTick', [1:40:241])
set(gca, 'XTickLabel', [0:40:240])


saveas(gcf,sprintf('%s.jpg',runname{1}));   % saved in JPEG format
saveas(gcf,sprintf('%s.pdf',runname{1}));   % saved in Adobe Illustrator editable format
