# Supplementary material for: An Integrated Model of Transcription Factor Diffusion Shows the Importance of Intersegmental Transfer and Quaternary Protein Structure for Target Site Finding
Source: PLoS One. 2014 Oct 21;9(10):e108575. doi: 10.1371/journal.pone.0108575 (PMC4204827; doi:10.1371/journal.pone.0108575)
Supplement: Code S1 — Archive of Smoldyn configuration files, Matlab scripts and Python code for simulations and data analysis. See enclosed README file for details. (ZIP) [file pone.0108575.s004.zip › Code S1/MatlabFiles/figS2.m]

% takes simulation output, analysed with a script equivalent to fig3C.m, and plots
% for Figure S2 of Schmidt, Sewitz, Andrews & Lipkow, PLoS ONE 2014

runname ={'FigS2'};


OneD = [15 30 60 150 300 600 1500 3000 4500];
Y1 = [10 10 11 11 27 126 400 2314 2925];
OneD1 = Y1/60000;
X1 = [0 242 1 1 3 30 44 320 245];
OneD2 = X1/60000;

TwoD = [15 30 60 150 300 600 1500 3000 4500];
Y2 = [18 322 1303 929 1804 2186 4023 5053 5713];
TwoD1 = Y2/60000;
X2 = [4 159 384 391 568 549 596 576 382];
TwoD2 = X2/60000;

ThreeD = [15 30 60 150 300 600 1500 3000 4500];
Y3 = [67900 569846 571500 560067 554333 685286 613100 676091 644273];
ThreeD1 = Y3/60000;
X3 = [51463 57033 54432 45580 49573 31316 53846 43236 44135];
ThreeD2 = X3/60000;


figure
hold on;
line(OneD, OneD1);
errorbar(OneD,OneD1, OneD2);
hold off;
xlim([0 4800]);
ylim([0 0.06]);
box on;
set(gca, 'XTick',[0:1000:5000]);
set(gca, 'Units', 'centimeters');
set(gca, 'Position',[3 3 10 10]);    
set(gca,'FontSize',20);
ylabel('TF-TG finding time (min)','FontSize',20)
xlabel ('Starting distance (bp)','FontSize',20)  
set(gca, 'Units', 'centimeters');
set(gca, 'Position',[3 3 10 10]);    
set(gca,'FontSize',20);
saveas(gcf,sprintf('%sA.jpg',runname{1}));   % saved in JPEG format
saveas(gcf,sprintf('%sA.pdf',runname{1}));   % saved in Adobe Illustrator editable format

figure
hold on;
plot(TwoD, TwoD1);
errorbar(TwoD, TwoD1, TwoD2);
hold off;
xlim([0 4800]);
ylim([0 0.12]);
box on;
set(gca, 'XTick',[0:1000:5000]);
set(gca, 'Units', 'centimeters');
set(gca, 'Position',[3 3 10 10]);    
set(gca,'FontSize',20);
ylabel('TF-TG finding time (min)','FontSize',20)
xlabel ('Starting distance (bp)','FontSize',20)  
set(gca, 'Units', 'centimeters');
set(gca, 'Position',[3 3 10 10]);    
set(gca,'FontSize',20);
saveas(gcf,sprintf('%sB.jpg',runname{1}));   % saved in JPEG format
saveas(gcf,sprintf('%sB.pdf',runname{1}));   % saved in Adobe Illustrator editable format


figure
hold on;
line(ThreeD, ThreeD1);
errorbar(ThreeD, ThreeD1, ThreeD2);
hold off;
xlim([0 4800]);
ylim([0 14]);
box on;
set(gca, 'XTick',[0:1000:5000]);
set(gca, 'Units', 'centimeters');
set(gca, 'Position',[3 3 10 10]);    
set(gca,'FontSize',20);
ylabel('TF-TG finding time (min)','FontSize',20)
xlabel ('Starting distance (bp)','FontSize',20)  
set(gca, 'Units', 'centimeters');
set(gca, 'Position',[3 3 10 10]);    
set(gca,'FontSize',20);
saveas(gcf,sprintf('%sC.jpg',runname{1}));   % saved in JPEG format
saveas(gcf,sprintf('%sC.pdf',runname{1}));   % saved in Adobe Illustrator editable format
