# Supplementary material for: An Integrated Model of Transcription Factor Diffusion Shows the Importance of Intersegmental Transfer and Quaternary Protein Structure for Target Site Finding
Source: PLoS One. 2014 Oct 21;9(10):e108575. doi: 10.1371/journal.pone.0108575 (PMC4204827; doi:10.1371/journal.pone.0108575)
Supplement: Code S1 — Archive of Smoldyn configuration files, Matlab scripts and Python code for simulations and data analysis. See enclosed README file for details. (ZIP) [file pone.0108575.s004.zip › Code S1/PythonFiles/fig6.py]

#!/usr/bin/env python


import re, os


path = "./DBPs"

PDB_library = os.listdir(path) #returns the names of the files in of path, i.e. ./nietzsche, into nietzsches_library

#print nietzsches_library


Mltmrstate  = open("multimerstate.txt", "w")


pdb_line = ()


states = []

count = 0


monomers = 0

dimers = 0

trimers = 0

tetramers = 0

pentamers = 0

hexamers = 0

heptamers = 0

nonamers = 0

undecamers = 0

pentadecamers = 0

hexadecamers = 0

octamers = 0

decamers = 0

dodecamers = 0

Unclassified = 0


for book in PDB_library:

  file = os.path.join(path, book)

  text = open(file, "r")


  for line in text:

    if line[:40] == '_pdbx_struct_assembly.oligomeric_details':

      if re.match("(.*)(monomeric)(.*)", line):

        monomers = monomers + 1

      if re.match("(.*)(dimeric)(.*)", line):

        dimers = dimers + 1

      if re.match("(.*)(trimeric)(.*)", line):

        trimers = trimers + 1

      if re.match("(.*)(pentameric)(.*)", line):

        pentamers = pentamers + 1

      if re.match("(.*)(hexameric)(.*)", line):

        hexamers = hexamers + 1

      if re.match("(.*)(heptameric)(.*)", line):

        heptamers = heptamers + 1

      if re.match("(.*)(nonameric)(.*)", line):

	nonamers = nonamers + 1

      if re.match("(.*)(undecameric)(.*)", line):

	undecamers = undecamers + 1

      if re.match("(.*)(hexadecameric)(.*)", line):

	hexadecamers = hexadecamers + 1

      if re.match("(.*)(pentadecameric)(.*)", line):

	pentadecamers = pentadecamers + 1

      if re.match("(.*)(octomeric)(.*)", line):

        octomers = octomers + 1

      if re.match("(.*)(tetrameric)(.*)", line):

        tetramers = tetramers + 1

      if re.match("(.*)(dodecameric)(.*)", line):

        dodecamers = dodecamers + 1

      if re.match("(.*)(decameric)(.*)", line):

	decamers = decamers + 1


#      states.append(pure)


#for item in states:

#  print item


#print states


print "Monomers :", monomers

print "Dimers :", dimers

print "Trimers :", trimers

print "Tetramers :", tetramers

print "Pentamers :", pentamers

print "Hexamers :", hexamers

print "Heptamers :", heptamers

print "Nonamers :", nonamers

print "Decamers :", decamers

print "Undecamers :", undecamers

print "Pentadecamers :", pentadecamers

print "Hexadecamers :", hexadecamers

print "Dodecamers :", dodecamers

print "Unclassified :", Unclassified


total = monomers + dimers + trimers + tetramers + pentamers + hexamers + heptamers + nonamers + decamers + undecamers + pentadecamers + hexadecamers


permon = ((monomers // total) * 100)

permultimers = ( ( (dimers + trimers + tetramers + pentamers + hexamers + heptamers + octamers + nonamers + decamers + undecamers + dodecamers + pentadecamers + hexadecamers) // total) * 100 )


print "%Monomers :", permon

print "%Multimers ", permultimers


  
