# Supplementary material for: An Integrated Model of Transcription Factor Diffusion Shows the Importance of Intersegmental Transfer and Quaternary Protein Structure for Target Site Finding
Source: PLoS One. 2014 Oct 21;9(10):e108575. doi: 10.1371/journal.pone.0108575 (PMC4204827; doi:10.1371/journal.pone.0108575)
Supplement: Code S1 — Archive of Smoldyn configuration files, Matlab scripts and Python code for simulations and data analysis. See enclosed README file for details. (ZIP) [file pone.0108575.s004.zip › Code S1/SmoldynFiles/Fig2A/positions.txt]

start_surface
name chromosome
rate x fsoln front 0.17
rate x front fsoln 0.0116
rate x bsoln front 0.17
rate x front bsoln 0.0116
color front 0.35 0.35 0.35
color back 0.2 0.2 0.2 
thickness 0.5
max_panels cyl 3
max_panels rect 100

panel rect +2 100 90 50		2	25.6	a1
panel rect +2 100 90 60		2	25.6	a2
panel rect +2 100 90 70		2	25.6	a3	
panel rect +2 100 90 80		2	25.6	a4
panel rect +2 100 90 90		2	25.6	a5
panel rect +2 100 90 100	2	25.6	a6
panel rect +2 100 90 110	2	25.6	a7
panel rect +2 100 90 120	2	25.6	a8
panel rect +2 100 90 130	2	25.6	a9
panel rect +2 100 90 140	2	25.6	a10

panel rect +2 100 50 50		2	25.6	b1
panel rect +2 100 50 60		2	25.6	b2
panel rect +2 100 50 70		2	25.6	b3
panel rect +2 100 50 80		2	25.6	b4
panel rect +2 100 50 90		2	25.6	b5
panel rect +2 100 50 100	2	25.6	b6
panel rect +2 100 50 110	2	25.6	b7
panel rect +2 100 50 120	2	25.6	b8
panel rect +2 100 50 130	2	25.6	b9
panel rect +2 100 50 140	2	25.6	b10

panel rect +2 100 130 50	2	25.6	c1
panel rect +2 100 130 60	2	25.6	c2
panel rect +2 100 130 70	2	25.6	c3
panel rect +2 100 130 80	2	25.6	c4
panel rect +2 100 130 90	2	25.6	c5
panel rect +2 100 130 100	2	25.6	c6
panel rect +2 100 130 110	2	25.6	c7
panel rect +2 100 130 120	2	25.6	c8
panel rect +2 100 130 130	2	25.6	c9
panel rect +2 100 130 140	2	25.6	c10

panel rect +2 80 90 50		2	25.6	d1
panel rect +2 80 90 60		2	25.6	d2
panel rect +2 80 90 70		2	25.6	d3
panel rect +2 80 90 80		2	25.6	d4
panel rect +2 80 90 90		2	25.6	d5
panel rect +2 80 90 100		2	25.6	d6
panel rect +2 80 90 110		2	25.6	d7
panel rect +2 80 90 120		2	25.6	d8	
panel rect +2 80 90 130		2	25.6	d9
panel rect +2 80 90 140		2	25.6	d10

#panel rect +2 70 50 50		2	25.6	e1
panel rect +2 70 50 60		2	25.6	e2
panel rect +2 70 50 70		2	25.6	e3
panel rect +2 70 50 80		2	25.6	e4
panel rect +2 70 50 90		2	25.6	e5
panel rect +2 70 50 100		2	25.6	e6	
panel rect +2 70 50 110		2	25.6	e7
panel rect +2 70 50 120		2	25.6	e8
panel rect +2 70 50 130		2	25.6	e9
panel rect +2 70 50 140		2	25.6	e10

panel rect +2 70 120 50		2	25.6	f1
panel rect +2 70 120 60		2	25.6	f2
panel rect +2 70 120 70		2	25.6	f3
panel rect +2 70 120 80		2	25.6	f4
panel rect +2 70 120 90		2	25.6	f5
panel rect +2 70 120 100	2	25.6	f6
panel rect +2 70 120 110	2	25.6	f7
panel rect +2 70 120 120	2	25.6	f8
panel rect +2 70 120 130	2	25.6	f9
panel rect +2 70 120 140	2	25.6	f10

panel rect +2 120 90 50		2	25.6	g1
panel rect +2 120 90 60		2	25.6	g2
panel rect +2 120 90 70		2	25.6	g3
panel rect +2 120 90 80		2	25.6	g4
panel rect +2 120 90 90		2	25.6	g5
panel rect +2 120 90 100	2	25.6	g6
panel rect +2 120 90 110	2	25.6	g7
panel rect +2 120 90 120	2	25.6	g8
panel rect +2 120 90 130	2	25.6	g9
panel rect +2 120 90 140	2	25.6	g10

#panel rect +2 130 50 50		2	25.6	h1
panel rect +2 130 50 60		2	25.6	h2
panel rect +2 130 50 70		2	25.6	h3
panel rect +2 130 50 80		2	25.6	h4
panel rect +2 130 50 90		2	25.6	h5
panel rect +2 130 50 100	2	25.6	h6
panel rect +2 130 50 110	2	25.6	h7
panel rect +2 130 50 120	2	25.6	h8
panel rect +2 130 50 130	2	25.6	h9
panel rect +2 130 50 140	2	25.6	h10

panel rect +2 130 120 50	2	25.6	i1
panel rect +2 130 120 60	2	25.6	i2
panel rect +2 130 120 70	2	25.6	i3
panel rect +2 130 120 80	2	25.6	i4
panel rect +2 130 120 90	2	25.6	i5
panel rect +2 130 120 100	2	25.6	i6
panel rect +2 130 120 110	2	25.6	i7
panel rect +2 130 120 120	2	25.6	i8
panel rect +2 130 120 130	2	25.6	i9
panel rect +2 130 120 140	2	25.6	i10

panel rect +2 50 90 85		2	25.6	j1	
panel rect +2 50 90 95		2	25.6	j2
panel rect +2 50 90 105		2	25.6	j3
panel rect +2 50 90 115		2	25.6	j4
#panel rect +2 50 90 125		2	25.6	j5
panel rect +2 150 90 85		2	25.6	j6
panel rect +2 150 90 95		2	25.6	j7
panel rect +2 150 90 105	2	25.6	j8
panel rect +2 150 90 115	2	25.6	j9
panel rect +2 150 90 125	2	25.6	j10

end_surface


surface_mol 1 a(front) chromosome rect d5	80.13	102.5	90

compartment_mol 1 x nucleus
