# Supplementary material for: An Integrated Model of Transcription Factor Diffusion Shows the Importance of Intersegmental Transfer and Quaternary Protein Structure for Target Site Finding
Source: PLoS One. 2014 Oct 21;9(10):e108575. doi: 10.1371/journal.pone.0108575 (PMC4204827; doi:10.1371/journal.pone.0108575)
Supplement: Code S1 — Archive of Smoldyn configuration files, Matlab scripts and Python code for simulations and data analysis. See enclosed README file for details. (ZIP) [file pone.0108575.s004.zip › Code S1/SmoldynFiles/Fig2A/reactions.txt]

  
difc a 0
difc x(solution) 27.2
difc x(front) 0.262
difc blue1(all) 0

   
  reaction fwd1 a(front) + x(all) -> blue1(front) 0.17
  reaction back1 blue1(front) -> a(front) + x(solution) 2.89e-18

 
