# Supplementary material for: An Integrated Model of Transcription Factor Diffusion Shows the Importance of Intersegmental Transfer and Quaternary Protein Structure for Target Site Finding
Source: PLoS One. 2014 Oct 21;9(10):e108575. doi: 10.1371/journal.pone.0108575 (PMC4204827; doi:10.1371/journal.pone.0108575)
Supplement: Code S1 — Archive of Smoldyn configuration files, Matlab scripts and Python code for simulations and data analysis. See enclosed README file for details. (ZIP) [file pone.0108575.s004.zip › Code S1/SmoldynFiles/Fig2A/sld0.txt]

# Modelling one species of transcription factor with one species of target, 
# on widely spaced chromosomes for demonstration
# for Fig 2A of Schmidt, Sewitz, Andrews & Lipkow, PLoS ONE 2014

define $ 1

graphics opengl_better

background_color 1 1 1
light 0 position -50 50 0
light 0 diffuse 1 1 1
light 0 ambient 0.05 0.05 0.05
light 0 specular 1 1 1

tiff_iter 1000
tiff_name Fig2A_$_
tiff_max 9999

dim 3

species a x blue1

frame_thickness 0

color a(all) 1 0.5 0
color x(all) 0 0.68 0.93
color blue1(all) 0 0.68 0.93

display_size all(all) 2


boundaries 0 0 200 t
boundaries 1 0 200 t
boundaries 2 0 200 t


time_start 0
time_stop 3600000
time_step 0.1


start_surface
name nucleus
action front all transmit
action back all reflect
color both 0.2 0.2 0.2
polygon both edge
max_panels s 1
panel s 100 100 100 75 20 20
end_surface


start_compartment
name nucleus
surface nucleus 
point 100 100 35
point 35 100 100
point 100 35 100
point 165 100 100
point 100 165 100
point 100 100 165
end_compartment

read_file positions.txt  	# loads chromosomes, TFs & target genes 
read_file reactions.txt		# loads diffusion constants & reactions  

output_files mols1.txt trace1.txt 
cmd n 10000 molcount mols1.txt
cmd n 1 listmols3 x trace1.txt

cmd b pause
  
end_file
