# Supplementary material for: An Integrated Model of Transcription Factor Diffusion Shows the Importance of Intersegmental Transfer and Quaternary Protein Structure for Target Site Finding
Source: PLoS One. 2014 Oct 21;9(10):e108575. doi: 10.1371/journal.pone.0108575 (PMC4204827; doi:10.1371/journal.pone.0108575)
Supplement: Code S1 — Archive of Smoldyn configuration files, Matlab scripts and Python code for simulations and data analysis. See enclosed README file for details. (ZIP) [file pone.0108575.s004.zip › Code S1/SmoldynFiles/Fig3BC/five/scaffolds2.txt]

boxsize 15


start_surface
name scaffold
rate x fsoln front 0.17
rate x front fsoln 0.0116
rate x bsoln front 0.17
rate x front bsoln 0.0116

color front 1 0 0
color back 1 0 0 
thickness 0.5
max_panels cyl 3
max_panels rect 200

 panel rect +2 100 104.5 125	0.26	5	a1 
 panel rect +2 100 104.5 126	0.26	5	a2
 panel rect +2 100 104.5 127	0.26	5	a3
 panel rect +2 100 104.5 128	0.26	5	a4
 panel rect +2 100 104.5 129	0.26	5	a5
 panel rect +2 100 104.5 130	0.26	5	a6
 panel rect +2 100 104.5 131	0.26	5	a7
 panel rect +2 100 104.5 132	0.26	5	a8
 panel rect +2 100 104.5 133	0.26	5	a9
 panel rect +2 100 104.5 134	0.26	5	a10

 panel rect +2 100 59.5 130	0.26	5	b1
 panel rect +2 100 59.5 131	0.26	5	b2
 panel rect +2 100 59.5 132	0.26	5	b3
 panel rect +2 100 59.5 133	0.26	5	b4
 panel rect +2 100 59.5 134	0.26	5	b5
 panel rect +2 100 59.5 135	0.26	5	b6
 panel rect +2 100 59.5 136	0.26	5	b7  
 panel rect +2 100 59.5 137	0.26	5	b8
 panel rect +2 100 59.5 138	0.26	5	b9
 panel rect +2 100 59.5 139	0.26	5	b10


end_surface


surface_mol 1 a(front) scaffold rect a1 100.07 107 125
surface_mol 1 a(front) scaffold rect a2 100.07 107 126
surface_mol 1 a(front) scaffold rect a3 100.07 107 127
surface_mol 1 a(front) scaffold rect a4 100.07 107 128
surface_mol 1 a(front) scaffold rect a5 100.07 107 129
surface_mol 1 a(front) scaffold rect a6 100.07 107 130
surface_mol 1 a(front) scaffold rect a7 100.07 107 131
surface_mol 1 a(front) scaffold rect a8 100.07 107 132
surface_mol 1 a(front) scaffold rect a9 100.07 107 133
surface_mol 1 a(front) scaffold rect a10 100.07 107 134

surface_mol 1 a(front) scaffold rect b1 100.07 62 121
surface_mol 1 a(front) scaffold rect b2 100.07 62 122
surface_mol 1 a(front) scaffold rect b3 100.07 62 123
surface_mol 1 a(front) scaffold rect b4 100.07 62 124
surface_mol 1 a(front) scaffold rect b5 100.07 62 125
surface_mol 1 a(front) scaffold rect b6 100.07 62 126
surface_mol 1 a(front) scaffold rect b7 100.07 62 127
surface_mol 1 a(front) scaffold rect b8 100.07 62 128
surface_mol 1 a(front) scaffold rect b9 100.07 62 129
surface_mol 1 a(front) scaffold rect b10 100.07 62 130
