# Supplementary material for: An Integrated Model of Transcription Factor Diffusion Shows the Importance of Intersegmental Transfer and Quaternary Protein Structure for Target Site Finding
Source: PLoS One. 2014 Oct 21;9(10):e108575. doi: 10.1371/journal.pone.0108575 (PMC4204827; doi:10.1371/journal.pone.0108575)
Supplement: Code S1 — Archive of Smoldyn configuration files, Matlab scripts and Python code for simulations and data analysis. See enclosed README file for details. (ZIP) [file pone.0108575.s004.zip › Code S1/SmoldynFiles/Fig3D/hundredth/eight/a1]

universe=standard
requirements = Arch=="X86_64" && OpSys=="LINUX"
executable = /biosoft/condor-linux-bin/smoldyn_standard-2.31
log=sld_$(process).log
output=sld_$(process).out
error=sld_$(process).error
arguments=sld_$(process).txt
queue 20
