# Supplementary material for: An Integrated Model of Transcription Factor Diffusion Shows the Importance of Intersegmental Transfer and Quaternary Protein Structure for Target Site Finding
Source: PLoS One. 2014 Oct 21;9(10):e108575. doi: 10.1371/journal.pone.0108575 (PMC4204827; doi:10.1371/journal.pone.0108575)
Supplement: Code S1 — Archive of Smoldyn configuration files, Matlab scripts and Python code for simulations and data analysis. See enclosed README file for details. (ZIP) [file pone.0108575.s004.zip › Code S1/SmoldynFiles/Fig3D/hundredth/fifteen/scaffolds2.txt]

boxsize 15


start_surface
name scaffold
rate x fsoln front 0.17
rate x front fsoln 0.000116
rate x bsoln front 0.17
rate x front bsoln 0.000116

color front 1 0 0
color back 1 0 0 
thickness 0.5
max_panels cyl 3
max_panels rect 200

 panel rect +2 100 100 125	0.26	15	a1 
 panel rect +2 100 100 126	0.26	15	a2
 panel rect +2 100 100 127	0.26	15	a3
 panel rect +2 100 100 128	0.26	15	a4
 panel rect +2 100 100 129	0.26	15	a5
 panel rect +2 100 100 130	0.26	15	a6
 panel rect +2 100 100 131	0.26	15	a7
 panel rect +2 100 100 132	0.26	15	a8
 panel rect +2 100 100 133	0.26	15	a9
 panel rect +2 100 100 134	0.26	15	a10

 panel rect +2 100 55 130	0.26	15	b1
 panel rect +2 100 55 131	0.26	15	b2
 panel rect +2 100 55 132	0.26	15	b3
 panel rect +2 100 55 133	0.26	15	b4
 panel rect +2 100 55 134	0.26	15	b5
 panel rect +2 100 55 135	0.26	15	b6
 panel rect +2 100 55 136	0.26	15	b7  
 panel rect +2 100 55 137	0.26	15	b8
 panel rect +2 100 55 138	0.26	15	b9
 panel rect +2 100 55 139	0.26	15	b10


end_surface


surface_mol 1 a(front) scaffold rect a1 100.07 107 125
surface_mol 1 a(front) scaffold rect a2 100.07 107 126
surface_mol 1 a(front) scaffold rect a3 100.07 107 127
surface_mol 1 a(front) scaffold rect a4 100.07 107 128
surface_mol 1 a(front) scaffold rect a5 100.07 107 129
surface_mol 1 a(front) scaffold rect a6 100.07 107 130
surface_mol 1 a(front) scaffold rect a7 100.07 107 131
surface_mol 1 a(front) scaffold rect a8 100.07 107 132
surface_mol 1 a(front) scaffold rect a9 100.07 107 133
surface_mol 1 a(front) scaffold rect a10 100.07 107 134

surface_mol 1 a(front) scaffold rect b1 100.07 62 121
surface_mol 1 a(front) scaffold rect b2 100.07 62 122
surface_mol 1 a(front) scaffold rect b3 100.07 62 123
surface_mol 1 a(front) scaffold rect b4 100.07 62 124
surface_mol 1 a(front) scaffold rect b5 100.07 62 125
surface_mol 1 a(front) scaffold rect b6 100.07 62 126
surface_mol 1 a(front) scaffold rect b7 100.07 62 127
surface_mol 1 a(front) scaffold rect b8 100.07 62 128
surface_mol 1 a(front) scaffold rect b9 100.07 62 129
surface_mol 1 a(front) scaffold rect b10 100.07 62 130
