# Supplementary material for: An Integrated Model of Transcription Factor Diffusion Shows the Importance of Intersegmental Transfer and Quaternary Protein Structure for Target Site Finding
Source: PLoS One. 2014 Oct 21;9(10):e108575. doi: 10.1371/journal.pone.0108575 (PMC4204827; doi:10.1371/journal.pone.0108575)
Supplement: Code S1 — Archive of Smoldyn configuration files, Matlab scripts and Python code for simulations and data analysis. See enclosed README file for details. (ZIP) [file pone.0108575.s004.zip › Code S1/SmoldynFiles/Fig3D/hundredth/fifteen/sld_12.txt]

# Test of jump panels in 3 dimensions

# enable following define for front -> back and vice versa
define SWAP

#graphics opengl
#graphic_iter 1

dim 3
species a x  blue1
max_mol 1000

read_file diffusion.txt

color a(all) 1 0 0

color x(all) 0 0 1

color blue1(all) 0 0 1


display_size all(all) 6
display_size all(solution) 1

read_file time.txt

boundaries 0 0 200
boundaries 1 0 200
boundaries 2 0 200

max_surface 3

start_surface
name nucleus
action front all transmit
action back all reflect
color both 0.7 0.5 0.7
polygon both edge
max_panels sph 1
panel sph 100 100 100 75 20 20
end_surface

max_compartment 2

start_compartment
name nucleus
surface nucleus
point 100 100 35
point 35 100 100
point 100 35 100
point 165 100 100
point 100 165 100
point 100 100 165
end_compartment

read_file factors.txt
read_file scaffolds2.txt
read_file reactions.txt

output_files fifteen_13.txt
cmd n 10000 molcount fifteen_13.txt

end_file
